# Supplementary material for: Simultaneous Removal of the Freshwater Bloom-Forming Cyanobacterium Microcystis and Cyanotoxin Microcystins via Combined Use of Algicidal Bacterial Filtrate and the Microcystin-Degrading Enzymatic Agent, MlrA
Source: Microorganisms. 2021 Jul 27;9(8):1594. doi: 10.3390/microorganisms9081594 (PMC8401626; doi:10.3390/microorganisms9081594)
Supplement: Supplementary file 1 [file microorganisms-09-01594-s001.zip]

Archive with 1 entries (1 files):
- microorganisms-1298743-supplementary.pdf
